# Supplementary material for: Antitrypanosomal 8-Hydroxy-Naphthyridines Are Chelators of Divalent Transition Metals
Source: Antimicrob Agents Chemother. 2018 Jul 27;62(8):e00235-18. doi: 10.1128/AAC.00235-18 (PMC6105827; doi:10.1128/AAC.00235-18)
Supplement: Supplemental file 2 [file zac008187328sd2.xlsx]

## Sheet: S1
Table S1: Extended hit list for compound 1 RIT-seq analysis (>1000 RPKM 'barcoded reads' cut-off)
		Barcoded reads only		All mapped reads
Gene ID	Gene name	RPKM	total reads	RPKM	total reads	Fragments
Tb927.11.15050	Cation efflux family, putative	615150	586749	271741	2570659	4
Tb927.11.1910	Cation transporter protein, putative	168158	111045	65329.1	418486	3
Tb927.10.3390	Predicted TLD domain protein	26863.5	71012	11634.6	293732	4
Tb927.11.12470	Hypothetical protein, conserved	14396.6	63655	3905.05	170071	5
Tb927.10.3760	Vacuolar ATP synthase subunit d, putative	12775.8	6772	4374.19	24637	3
Tb927.10.14040	Vacuolar ATP synthase subunit c, putative	7583.44	5387	1523.41	11511	1
Tb927.10.11620	Calcium-transporting ATPase, putative	7037.86	16312	3934.78	85917	3
Tb927.10.10850	Argonaute-like protein (AGO1)	3704.11	6243	967.742	17350	1
Tb927.8.1480	RAVE protein 1 C terminal, putative	3702.07	18268	1409.09	68997	7
Tb927.9.3860	Dyggve-Melchior-Clausen syndrome protein, putative	3278.92	5121	3016.85	43856	1
Tb927.1.2980	Hypothetical protein, conserved	1240.72	2991	1164.42	26303	4
			Primary 'hit' >1 fragment per gene
			Secondary 'hit' ≤ 1 fragment per gene

## Sheet: S2
Table S2: Extended hit list for compound 2 RIT-seq analysis (>1000 RPKM 'barcoded reads' cut-off)
		Barcoded reads only		All mapped reads
Gene ID	Gene name	RPKM	total reads	RPKM	total reads	Fragments
Tb927.11.1910	Cation transporter protein, putative	312717	139967	123722	492415	4
Tb927.11.1070	Glycosomal transporter (GAT3), putative	305414	285833	126351	1066475	4
Tb927.11.15050	Cation efflux family, putative	299454	200009	200292	1177240	4
Tb927.8.1100	Protein kinase, putative	1340.27	1479	486.108	5307	3

## Sheet: S3
Table S3: Extended hit list for compound 3 RIT-seq analysis (>1000 RPKM 'barcoded reads' cut-off)
		Barcoded reads only		All mapped reads
Gene ID	Gene name	RPKM	total reads	RPKM	total reads	Fragments
Tb927.11.1070	Glycosomal transporter (GAT3), putative	567942	618587	264319	3534115	6
Tb927.11.15050	Cation efflux family, putative	1692.64	1230	520.48	4846	3
